# Supplementary material for: MicroRNAs-Based Theranostics against Anesthetic-Induced Neurotoxicity
Source: Pharmaceutics. 2023 Jun 27;15(7):1833. doi: 10.3390/pharmaceutics15071833 (PMC10385075; doi:10.3390/pharmaceutics15071833)
Supplement: Supplementary file 1 [file pharmaceutics-15-01833-s001.zip]

Archive with 1 entries (1 files):
- pharmaceutics-2432957-supplementary.pdf
